# Supplementary material for: Evaluating the Use of Telepractice for Bottle-Feeding Assessments
Source: Children (Basel). 2021 Nov 1;8(11):989. doi: 10.3390/children8110989 (PMC8625576; doi:10.3390/children8110989)
Supplement: Supplementary file 1 [file children-08-00989-s001.zip]

Archive with 1 entries (1 files):
- children-1397786-supplementary.pdf
